# Supplementary material for: Methionine Sulfoxide Speciation in Mouse Hippocampus Revealed by Global Proteomics Exhibits Age- and Alzheimer’s Disease-Dependent Changes Targeted to Mitochondrial and Glycolytic Pathways
Source: Int J Mol Sci. 2024 Jun 13;25(12):6516. doi: 10.3390/ijms25126516 (PMC11203694; doi:10.3390/ijms25126516)
Supplement: Supplementary file 1 [file ijms-25-06516-s001.zip]

Archive with 1 entries (1 files):
- ijms-3013070-supplementary.xlsx
